# Supplementary material for: Examining gender inequalities in factors associated with income poverty in Mexican rural households
Source: PLoS One. 2021 Nov 4;16(11):e0259187. doi: 10.1371/journal.pone.0259187 (PMC8568291; doi:10.1371/journal.pone.0259187)
Supplement: S1 Table — Note: Summary statistics are calculated for each dataset considering the full distribution of the income-to-poverty ratio corresponding to women- or men-headed households. (XLSX) [file pone.0259187.s001.xlsx]

## Sheet: Tabelle1
	Head's sex	Poverty level	Observations	Mean	Median	Min.	Max.	Standard deviation
	Women	Extremely poor	4434	0.101279	0.101667	0	0.148033	0.0400082
		Poor	4434	0.278784	0.288411	0	0.410806	0.0935763
	Men	Extremely poor	14877	0.11851	0.127869	0	0.172204	0.0422501
		Poor	14877	0.29356	0.304464	0	0.433229	0.0979799
