# Supplementary material for: Examining gender inequalities in factors associated with income poverty in Mexican rural households
Source: PLoS One. 2021 Nov 4;16(11):e0259187. doi: 10.1371/journal.pone.0259187 (PMC8568291; doi:10.1371/journal.pone.0259187)
Supplement: S2 Table — (XLSX) [file pone.0259187.s002.xlsx]

## Sheet: Tabelle1
	Variable	Category	Women-headed		Men-headed
			Frequency	%	Frequency	%
	Indigenous origin	yes	1630	37	5820	39
		no	2804	63	9057	61
	Social networks	low	2913	66	7852	53
		medium	407	9	1873	13
		high	1114	25	5152	35
	Credit card	yes	578	13	2290	15
		no	3856	87	12587	85
	Disability	yes	837	19	1995	13
		no	3597	81	12882	87
	Type of household	nuclear	2170	49	10582	71
		one-person	885	20	1227	8
		extended	1320	30	2963	20
		other	59	1	105	1
	Access to food	yes	1157	26	3244	22
		no	3277	74	11633	78
	Access to health services	yes	397	9	1857	12
		no	4037	91	13020	88
	Dwelling with adequate quality and sufficient space	yes	558	13	2225	15
		no	3876	87	12652	85
	Educational lag	yes	2145	48	6175	42
		no	2289	52	8702	58
	Access to basic housing services	yes	1846	42	6479	44
		no	2588	58	8398	56
	Access to social security	yes	2556	58	9493	64
		no	1878	42	5384	36
	Social marginalization	very low	1431	32	4722	32
		low	1219	27	3882	26
		medium	983	22	3092	21
		high	732	17	2829	19
		very high	69	2	352	2
