# Supplementary material for: Examining gender inequalities in factors associated with income poverty in Mexican rural households
Source: PLoS One. 2021 Nov 4;16(11):e0259187. doi: 10.1371/journal.pone.0259187 (PMC8568291; doi:10.1371/journal.pone.0259187)
Supplement: S3 Table — (XLSX) [file pone.0259187.s003.xlsx]

## Sheet: Tabelle1
	Variable	Head's sex	Mean	Median	Standard deviation
	Age	women	53.31	52	16.87
		men	48.53	47	15.51
	Weekly housework hours	women	20.94	20	14.41
		men	3.83	1	5.59
