# Supplementary material for: Examining gender inequalities in factors associated with income poverty in Mexican rural households
Source: PLoS One. 2021 Nov 4;16(11):e0259187. doi: 10.1371/journal.pone.0259187 (PMC8568291; doi:10.1371/journal.pone.0259187)
Supplement: S4 Table — Note: Summary statistics at the community level are calculated considering 513 municipalities both for women- and men-headed households. (XLSX) [file pone.0259187.s004.xlsx]

## Sheet: Hoja1
	Variable	Mean	Median	Standard deviation
	Emergencies due to weather	0.85	0.67	0.73
	Human development index	0.72	0.72	0.06
	Municipal functional capacities	0.3	0.29	0.15
	Women’s political participation	0.21	0.21	0.1
	Migration of women	0.03	0.03	0.02
	Migration of men	0.04	0.03	0.03
	Women’s household headship	0.25	0.25	0.05
	Gini index	0.4	0.39	0.03
	Women’s economically active population	0.28	0.28	0.1
	Men’s economically active population	0.66	0.67	0.07
	Women-to-men ratio of housework hours	1.76	1.69	0.42
	Women working in the primary sector	0.05	0.03	0.06
	Men working in the primary sector	0.29	0.26	0.2
	Women working in the secondary sector	0.16	0.13	0.09
	Men working in the secondary sector	0.3	0.28	0.11
	Women working in the trade sector	0.22	0.22	0.04
	Men working in the trade sector	0.12	0.12	0.04
	Women working in the service sector	0.55	0.54	0.09
	Men working in the service sector	0.28	0.25	0.12
