# Supplementary material for: Examining gender inequalities in factors associated with income poverty in Mexican rural households
Source: PLoS One. 2021 Nov 4;16(11):e0259187. doi: 10.1371/journal.pone.0259187 (PMC8568291; doi:10.1371/journal.pone.0259187)
Supplement: S5 Table — Note: Summary statistics at the regional level are calculated considering 32 states both for women- and men-headed households. (XLSX) [file pone.0259187.s005.xlsx]

## Sheet: Hoja1
	Variable	Mean	Median	Standard deviation
	Corruption	0.87	0.89	0.05
	Satisfaction with public services	0.4	0.4	0.09
	Gender-based violence against women and girls in the public sphere	0.21	0.21	0.04
	Gender-based violence against women and girls at school	0.16	0.17	0.03
	Gender-based violence against women and girls in the workplace	0.22	0.22	0.04
	Gender-based violence against women and girls by an intimate partner	0.25	0.25	0.04
	Gender-based violence against women and girls in the family context	0.1	0.1	0.02
