# Supplementary material for: Examining gender inequalities in factors associated with income poverty in Mexican rural households
Source: PLoS One. 2021 Nov 4;16(11):e0259187. doi: 10.1371/journal.pone.0259187 (PMC8568291; doi:10.1371/journal.pone.0259187)
Supplement: S6 Table — (XLSX) [file pone.0259187.s006.xlsx]

## Sheet: Hoja1
	Variable	Category	Extremely poor				Poor
			Women-headed		Men-headed		Women-headed		Men-headed
			Coef.	95% CI	Coef.	95% CI	Coef.	95% CI	Coef.	95% CI
	Social networks (reference category: low)	medium
		high			1.23077	[0.85, 1.59]			0.949174	[0.71, 1.18]
	Credit card (reference category: yes)	no	-2.84941	[-4.12, -1.25]	-3.07692	[-3.74, -2.6]	-2.39377	[-3.1, -1.74]	-2.55154	[-2.93, -2.14]
	Type of household (reference category: nuclear)	one-person					0.705307	[0.29, 1.22]	6.80752	[5.85, 7.86]
		extended					-1.17551	[-1.59, -0.75]
		other
	Access to food (reference category: no)	yes	2.47449	[1.42, 3.47]	1.77514	[1.44, 2.13]
	Educational lag (reference category: yes)	no			0.781064	[0.45, 1.14]	1.00453	[0.46, 1.54]	0.520515	[0.28, 0.77]
	Access to basic housing services (reference category: no)	yes	1.42471	[0.57, 2.32]	1.30177	[0.95, 1.7]	1.1862	[0.72, 1.65]	1.22474	[0.99, 1.44]
	Access to social security (reference category: no)	yes	3.54927	[2.4, 4.67]	5.32543	[4.73, 5.94]	1.69915	[1.12, 2.3]	3.16391	[2.81, 3.51]
	Education level (reference category: low)	medium
		high	14.847	[5.55, 25.04]	7.55028	[6.18, 9.82]	9.79949	[6.06, 19.5]	7.63422	[6.14, 9.3]
	Marital status (reference category: single)	married
		separated							3.05165	[1.95, 4.12]
		divorced
		widowed
		open union
	Age				Linear, coef.: -0.07
	Age by education level	low
		medium	Non-linear, inverted U-shaped curve
		high
	Weekly housework hours								Non-linear, inverted U-shaped curve
	Gini index		Linear, coef.: -31.49		Linear, coef.: -25.56		Linear, coef.: -20.2		Linear, coef.: -12.15
	Human development index		Linear, coef.: 12.25		Linear, coef.: 21.3		Linear, coef.: 8.01		Linear, coef.: 18.37
	Women’s household headship		Linear, coef.: 16.25
	Women’s economically active population		Linear, coef.: 8.25		Linear, coef.: 6.15		Linear, coef.: 4.49
	Satisfaction with public services		Linear, coef.: 5.5		Linear, coef.: 6.86		Linear, coef.: 8.01		Linear, coef.: 6.53
	Gender-based violence against women and girls in the public sphere				Linear, coef.: 9.7				Linear, coef.: 5.72
